# Supplementary material for: The Development and Optimization of Extrusion-Based 3D Food Printing Inks Using Composite Starch Gels Enriched with Various Proteins and Hydrocolloids
Source: Gels. 2025 Jul 23;11(8):574. doi: 10.3390/gels11080574 (PMC12385182; doi:10.3390/gels11080574)
Supplement: Supplementary file 1 [file gels-11-00574-s001.zip]

Archive with 1 entries (1 files):
- gels-3729562-supplementary.pdf
